# Supplementary material for: Using Steady-State Kinetics to Quantitate Substrate Selectivity and Specificity: A Case Study with Two Human Transaminases
Source: Molecules. 2022 Feb 18;27(4):1398. doi: 10.3390/molecules27041398 (PMC8875635; doi:10.3390/molecules27041398)
Supplement: Supplementary file 1 [file molecules-27-01398-s001.zip]

Archive with 1 entries (1 files):
- molecules-1585601-supplementary.pdf
